# Supplementary material for: Does Vaccination Protect against Human Papillomavirus-Related Cancers? Preliminary Findings from the United States National Health and Nutrition Examination Survey (2011–2018)
Source: Vaccines (Basel). 2022 Dec 10;10(12):2113. doi: 10.3390/vaccines10122113 (PMC9781459; doi:10.3390/vaccines10122113)
Supplement: Supplementary file 1 [file vaccines-10-02113-s001.zip]

Archive with 1 entries (1 files):
- vaccines-2071274-supplementary.pdf
